# Supplementary material for: Factors Influencing Outcomes and Survival in Anal Cancer
Source: Curr Oncol. 2024 Sep 2;31(9):5151–63. doi: 10.3390/curroncol31090381 (PMC11431442; doi:10.3390/curroncol31090381)
Supplement: Supplementary file 1 [file curroncol-31-00381-s001.zip]

Archive with 1 entries (1 files):
- curroncol-3142516-supplementary.pdf
